# Supplementary material for: Biocompatible Glycol Chitosan Microgels as Effective Drug Carriers
Source: Gels. 2023 May 10;9(5):398. doi: 10.3390/gels9050398 (PMC10217477; doi:10.3390/gels9050398)
Supplement: Supplementary file 1 [file gels-09-00398-s001.zip]

Archive with 1 entries (1 files):
- gels-2355059-supplementary.pdf
